# Supplementary material for: Feasibility of Fluid Responsiveness Assessment in Patients at Risk for Increased Intracranial Pressure
Source: J Clin Med. 2024 Mar 20;13(6):1786. doi: 10.3390/jcm13061786 (PMC10970886; doi:10.3390/jcm13061786)
Supplement: Supplementary file 1 [file jcm-13-01786-s001.zip]

Archive with 1 entries (1 files):
- jcm-2879252-supplementary.pdf
